# Supplementary material for: Silver Nanocoating of LiNi0.8Co0.1Mn0.1O2 Cathode Material for Lithium-Ion Batteries
Source: Micromachines (Basel). 2023 Apr 23;14(5):907. doi: 10.3390/mi14050907 (PMC10221140; doi:10.3390/mi14050907)
Supplement: Supplementary file 1 [file micromachines-14-00907-s001.zip]

Archive with 1 entries (1 files):
- micromachines-2282416-supplementary.pdf
